# Supplementary material for: Altered PTPN22 and IL10 mRNA Expression Is Associated with Disease Activity and Renal Involvement in Systemic Lupus Erythematosus
Source: Diagnostics (Basel). 2022 Nov 18;12(11):2859. doi: 10.3390/diagnostics12112859 (PMC9689646; doi:10.3390/diagnostics12112859)
Supplement: Supplementary file 1 [file diagnostics-12-02859-s001.zip]

Archive with 1 entries (1 files):
- diagnostics-1986375-supplementary.pdf
